# Supplementary material for: Caspase‐8 in endothelial cells maintains gut homeostasis and prevents small bowel inflammation in mice
Source: EMBO Mol Med. 2022 May 2;14(6):e14121. doi: 10.15252/emmm.202114121 (PMC9174885; doi:10.15252/emmm.202114121)
Supplement: Supplementary file 5 — Source Data for Expanded View [file EMMM-14-e14121-s013.zip]

Archive with 11 entries (10 files):
- EMM-2021-14121-V3-FigureEV4_Source_Data-sd.xlsx
- __MACOSX/
- __MACOSX/._EMM-2021-14121-V3-FigureEV4_Source_Data-sd.xlsx
- EMM-2021-14121-V3-FigureEV5_Source_Data-sd.xlsx
- __MACOSX/._EMM-2021-14121-V3-FigureEV5_Source_Data-sd.xlsx
- EMM-2021-14121-V3-FigureEV1_Source_Data-sd.xlsx
- __MACOSX/._EMM-2021-14121-V3-FigureEV1_Source_Data-sd.xlsx
- EMM-2021-14121-V3-FigureEV3_Source_Data-sd.xlsx
- __MACOSX/._EMM-2021-14121-V3-FigureEV3_Source_Data-sd.xlsx
- EMM-2021-14121-V3-FigureEV2_Source_Data-sd.xlsx
- __MACOSX/._EMM-2021-14121-V3-FigureEV2_Source_Data-sd.xlsx
