# Supplementary material for: Caspase‐8 in endothelial cells maintains gut homeostasis and prevents small bowel inflammation in mice
Source: EMBO Mol Med. 2022 May 2;14(6):e14121. doi: 10.15252/emmm.202114121 (PMC9174885; doi:10.15252/emmm.202114121)
Supplement: Supplementary file 5 — Source Data for Expanded View [file EMMM-14-e14121-s013.zip › EMM-2021-14121-V3-FigureEV4_Source_Data-sd.xlsx]

## Sheet: Fig. EV4
	Figure EV4 B
	Pathology score (0-18)
	Treatment	Casp8WT									total n		Casp8ECko										total n
	Control	0	0.5	1	0.5	1	0	0			7		0	0	0	0	2	2	1	0			8
	IMQ	9	12	10.5	12	7	11.5	8.5	11	11	9		12	11	9	9	9.5	8	6	8	7	9	10
	Figure EV4 C
	spleen/body weight ratio
	Treatment	Casp8WT							total n		Casp8ECko								total n
	Control	0.00286344	0.00865363	0.00329947	0.00374074				4		0.0105213	0.00260177	0.00347619	0.00336323	0.00468447	0.00415423	0.00819072	0.00463953	8
	IMQ	0.00960927	0.0126066	0.00984848	0.0110726	0.00832796	0.0110056	0.00971978	7		0.0114612	0.010421	0.00813559	0.00784	0.0103785	0.00907368	0.0104326	0.00796835	8
	Figure EV4 E
	vessel density (%)
	Treatment	Casp8WT							total n		Casp8ECko								total n
	Control	2.0331	2.7716	2.10764	2.7346				4		1.536	1.601	2.53671	1.831	2.366	2.61825	1.97025	2.07	8
	IMQ	4.96776	3.7189	3.7369	3.33308	3.28964	4.70555	4.69942	7		3.19522	4.2128	2.92473	2.3978	4.701	4.55136	3.97708	3.54536	8
