# Supplementary material for: Caspase‐8 in endothelial cells maintains gut homeostasis and prevents small bowel inflammation in mice
Source: EMBO Mol Med. 2022 May 2;14(6):e14121. doi: 10.15252/emmm.202114121 (PMC9174885; doi:10.15252/emmm.202114121)
Supplement: Supplementary file 5 — Source Data for Expanded View [file EMMM-14-e14121-s013.zip › EMM-2021-14121-V3-FigureEV5_Source_Data-sd.xlsx]

## Sheet: Fig. EV5
	Figure EV5 B
	% initial weight
	days after tamoxifen treatment	Casp-8WT											total n	Casp-8ECko											total n
	1	100	100	100	100	100	100	100	100	100	100	100	11	100	100	100	100	100	100	100	100	100	100	100	11
	2	104.444	101.2	100									3	102.222	100.42	100	102.041	100							5
	3	105.333	101.6	101.6									3	105.556	100.42	106.226	101.224	101.901							5
	7	108.444	101.2	101.92	103.175	99.726	94.6058	100.909	102.463	108.333	110.084	101.036	11	107.037	102.521	100.778	101.224	102.662	100	98.1865	102.66	101.124	112.778	102.392	11
	8	104	99.2	99.68	100	96.4384	91.7012	98.1818	98.5222	106.25	108.824		10	104.444	99.1597	100.778	101.224	100.38	96.8992	94.5596				98.0861	8
	9	102.222	95.6	98.4	98.4127	89.863						95.3368	11	100	97.8992	100.778	100	96.9582	94.5736	92.228	102.128	109.551	112.222		10
	10	98.2222	93.6	97.12	100.794	87.3973	83.2365	91.3636	96.0591	103.333	107.563	88.601	11	96.6667	95.7983	100.389	100	95.057	95.7364	90.6736	90.9574	96.0674	101.111	97.6077	11
	14	96.4444	93.2	97.44	98.4127	88.2192	90.4564	89.5455	96.0591	102.083	108.403		10	92.2222	98.7395	101.556	98.7755	94.2966	92.6357	88.601				101.914	8
	15	93.3333	93.2	96.17	96.0317	87.3973	98.7552	97.2727	102.956	108.333	111.345	79.2746	11	95.9259	101.261	100.389	98.7755	93.5361	89.9225	85.2332	89.8936	104.494	104.444	104.785	11
	Figure EV5 C
	Kaplan Meier
	days after the first tamoxifen treatment	Casp8WT	Casp8ECko
	15	0	0
	15	0	0
	15	0	0
	15	0	0
	15	0	0
	15	0	0
	15	0	0
	15	0	0
	15	0	0
	15	0	0
	15	0	0
	total n	11	11
	Figure EV5 D
	Colon length (cm)
		total n	#1	#2	#3	#4	#5	#6	#7	#8	#9	#10	#11
	Casp8WT	11	6	6	7.5	8	7.5	6.5	6	6	5.5	6	5.5
	Casp8ECko	11	6.5	6	5.5	7.5	5.5	5.5	7	5	6.5	6.5	5.5
	Figure EV5 F
	Colitis score (0-6)
		total n	#1	#2	#3	#4	#5	#6	#7	#8	#9	#10	#11
	Casp8WT	11	2.33333	1.33333	2.33333	0.166667	5.16667	3	4.5	2.25	2	2.25	4
	Casp8ECko	10	3.33333	2.66667	2.5	3	3.5	1.75	3.25	3.25	2.25	3.25
	Figure EV5 G
	Cytokine profile DSS model
	Cytokine	Casp8WT				total n		Casp8ECko				total n
	TNFa	2.05016	0.568546	0.682145	1.25768	4		0.30823	3.84663	2.04752	2.23687	4
	Ccl2	4.38675	0.930173	0.0948227	2.58453	4		1.29869	6.03073	0.0415622	0.0298896	4
	Il1b	2.00825	2.22726	0.156421	1.42928	4		0.214546	9.02837	0.152386	0.0900488	4
	Il6	5.1099	2.19879	0.218208	0.407881	4		7.6224	14.4397	0.0379914	0.210971	4
	Figure EV5 H
	Number of lesions
		total n	#1	#2	#3	#4	#5	#6	#7	#8	#9	#10	#11
	Casp8WT	11	9	6	11	1	14	11	9	12	8	7	18
	Casp8ECko	11	13	15	28	10	15	14	4	11	15	19	17
