# Supplementary material for: Caspase‐8 in endothelial cells maintains gut homeostasis and prevents small bowel inflammation in mice
Source: EMBO Mol Med. 2022 May 2;14(6):e14121. doi: 10.15252/emmm.202114121 (PMC9174885; doi:10.15252/emmm.202114121)
Supplement: Supplementary file 5 — Source Data for Expanded View [file EMMM-14-e14121-s013.zip › EMM-2021-14121-V3-FigureEV3_Source_Data-sd.xlsx]

## Sheet: Fig. EV3
	Figure EV3 A
	enteropathy score (0-6)
		total n	#1	#2	#3	#4
	Casp8WT	3	0	0	0
	Casp8ECko	4	0	0	0	0
