# Supplementary material for: Caspase‐8 in endothelial cells maintains gut homeostasis and prevents small bowel inflammation in mice
Source: EMBO Mol Med. 2022 May 2;14(6):e14121. doi: 10.15252/emmm.202114121 (PMC9174885; doi:10.15252/emmm.202114121)
Supplement: Supplementary file 5 — Source Data for Expanded View [file EMMM-14-e14121-s013.zip › EMM-2021-14121-V3-FigureEV2_Source_Data-sd.xlsx]

## Sheet: Fig. EV2
	Figure EV2 A
	Inflammatory response, response to bacteria
	Cytokine	Casp8WT				total n		Casp8ECko				total n
	CCL5	0.421109	1.10851	1.46318	1.00721	4		0.286881	0.27898	1.10175	0.211143	4
	CCL6	0.71275	1.20629	1.12984	0.951124	4		0.615169	0.632065	1.33634	0.705027	4
	CCL22	0	1.41947	1.70351	0.877029	4		0.425629	1.11028	1.80378	0.967915	4
	CD14	0	1.65036	1.83417	0.515468	4		0.178436	1.83904	3.09105	0	4
	IL-1b	0	1.42958	0.790402	1.78002	4		1.22125	2.31434	1.66472	0	4
	CXCL11	0.0220981	0.579741	2.08126	1.3169	4		0.865248	1.23565	2.41249	0.93016	4
	CXCL2	0.422616	1.39569	0.996508	1.18518	4		1.65475	1.29034	0.781777	2.63868	4
	CCL21	0.068713	2.31223	1.21541	0.403653	4		0.890165	1.55293	2.08759	1.99289	4
	CCL20	0	0.0754914	2.20969	1.71482	4		1.393	1.59198	2.49715	1.40131	4
	CCL19	0.0989489	1.527	1.05596	1.31809	4		1.87112	1.73451	3.11319	0.347082	4
	CXCL9	0	1.72141	1.21904	1.05955	4		1.85718	1.8204	3.3554	0.126216	4
	CCL3/CCL4	0	1.57236	0.946054	1.48158	4		1.61188	4.35413	2.23152	0	4
	CCL12	0	0.858079	1.73574	1.40618	4		1.89085	0.669766	4.24557	1.54985	4
	CCL2	0	1.34592	1.37428	1.2798	4		3.86248	3.56439	1.32241	0	4
	CXCL1	0	2.51141	1.48859	0	4		2.28087	2.23882	1.75812	3.85311	4
	CCL17	0	0.756764	1.40962	1.83362	4		2.96209	1.84648	3.2671	3.362	4
	CXCL10	0	1.41436	1.50345	1.0822	4		4.03493	3.42503	2.12105	2.19958	4
	IL-1a	0	1.52859	1.86754	0.60387	4		1.41797	5.08376	3.03643	4.87174	4
	CXCL13	0	1.27498	1.0243	1.70072	4		3.28493	4.80534	4.71764	6.19671	4
	IL-1ra	0	1.82459	1.22023	0.955184	4		17.5865	26.7419	11.3499	22.2603	4
	CCL11	0	2.21927	0.981614	0.799117	4		29.9501	20.5544	11.3306	21.2982	4
	LIX	0	1.59086	0	2.40914	4		64.4864	16.0627	10.3047	50.6234	4
	IL-3	0	0	0	4	4		21.5775	37.9788	95.159	21.2633	4
	Figure EV2 B
	heatmap of significantly changed cytokines
	Cytokine	Casp8WT				Total n	Casp8ECko				Total n	Foldch_Mean	Pvalue.AvgMean
	HGF	0.212169	0.381995	2.58606	2.18557	4	0.304944	2.36405	0	2.64988	4	3.44409	5.35293e-06
	CXCL16	0	1.07653	2.80347	2.44236	4	0.766717	2.32505	0.779818	3.05582	4	2.01837	0.000609815
	IGFBP-5	0	0.173634	4.05645	2.63638	4	0.287519	3.75323	0.527391	2.62733	4	3.72518	0.00244345
	CXCL13/BLC/BCA-1	0	0.233166	0.600744	0.878795	4	0.187323	0.862755	0.311026	1.13325	4	2.24828	0.00305679
	Serpin E1/PAI-1	0.122158	0.441527	4.30819	3.21844	4	0.736223	2.26656	0.942092	3.58015	4	2.5765	0.00369223
	Lipocalin-2/NGAL	2.2117	0.922741	10.1097	8.98197	4	0.209105	10.0704	5.08009	9.88348	4	2.21264	0.00424139
	Coagulation Factor III/Tissue Factor	15.7069	54.8237	93.0524	78.4809	4	42.7053	71.1846	33.5277	94.3526	4	1.19956	0.00432167
	Pentraxin 2/SAP	0.0964403	0.391917	12.1636	8.62817	4	0.365933	6.283	0.590498	9.25202	4	4.6521	0.00530688
	Amphiregulin	0.244315	1.00212	6.39077	5.88907	4	0.59682	3.61187	0.671635	3.85642	4	2.97315	0.00715875
	Endostatin	3.18253	10.5073	12.5985	13.1134	4	6.17295	14.6083	8.24894	16.9649	4	1.02699	0.0104855
	IL-1ra/IL-1F3	0	0.749107	7.22037	10.9792	4	0.50098	4.65985	0.392163	9.13926	4	4.28427	0.0106147
	CCL11/Eotaxin	0	2.67893	36.1533	24.8117	4	1.18493	13.6774	0.96463	25.7095	4	4.37735	0.0131304
	CCL17/TARC	0	0.163712	0.640793	0.399452	4	0.304944	0.706777	0.39667	0.727307	4	1.51572	0.0131489
	CXCL10/IP-10	0	0.188517	0.537809	0.456517	4	0.200392	0.282711	0.144244	0.293178	4	1.55834	0.0178818
	EGF	0	0	0.16592	0.285323	4	0.135047	0.448438	0.130721	0.281902	4	2.15248	0.0205066
	Endoglin/CD105	4.2048	17.2047	19.138	20.3549	4	14.3106	23.6502	8.92508	26.6115	4	1.00748	0.0208175
	Complement Component C5/C5a	0.0192881	0.411761	1.19004	0.576352	4	0.483555	1.09185	0.504853	0.789325	4	1.3616	0.0228808
	Osteoprotegerin/TNFRSF11B	0.39219	4.3855	6.1848	6.56814	4	3.18449	4.538	3.18689	5.1137	4	1.00687	0.03627
	IGFBP-2	0.0128587	1.82068	11.4713	8.20589	4	0.657809	2.23731	0.694173	10.9885	4	3.36862	0.037325
	C-Reactive Protein/CRP	0	3.85964	15.9283	10.9792	4	1.12394	4.14805	1.95631	7.61699	4	2.47833	0.0450317
	IL-1a/IL-1F1	0	0.228205	0.211691	0.758959	4	0.278806	0.453312	0.0901524	0.727307	4	1.84899	0.0485804
	Angiopoietin-1	0	0.0396878	0.143034	0.473636	4	0.0348508	0.619039	0.306518	0.383387	4	2.08711	0.0490949
	Figure EV2 D
	Eub 338+ signal/picture
		total n	#1	#2	#3	#4
	Casp8WT	4	17.625	8.5	8.125	13.875
	Casp8ECko	4	22.125	39.75	18.125	15.25
	Figure EV2 F
	CD45+ cells/mm2
		total n	#1	#2	#3	#4
	Casp8WT	4	1.48931	2.29372	3.48962	2.7249
	Casp8ECko	4	4.32152	6.53852	5.54696	7.05084
