# Supplementary material for: Caspase‐8 in endothelial cells maintains gut homeostasis and prevents small bowel inflammation in mice
Source: EMBO Mol Med. 2022 May 2;14(6):e14121. doi: 10.15252/emmm.202114121 (PMC9174885; doi:10.15252/emmm.202114121)
Supplement: Supplementary file 6 — Source Data for Figure 1 [file EMMM-14-e14121-s006.xlsx]

## Sheet: Fig. 1
	Figure 1B
	% initial weight
	days after the first tamoxifen treatment	1	4	7	10	13	16	19	22
	Casp8WT	100	104.792	103.188	101.448	102.998	112.051	107.995	117.988
	Standard deviation	0	6.03745	9.37121	7.72812	11.0473	6.39833	8.05853	5.1258
	total n	15	15	15	13	11	6	10	4
	Casp8ECko	100	105.555	105.924	102.627	105.925	103.395	92.8201	93.788
	Standard deviation	0	3.3507	3.40399	5.64433	5.05378	6.08974	6.54943	7.19858
	total n	12	12	12	10	9	9	5	3
	Figure 1C
	Kaplan Meier
	days after the first tamoxifen treatment	Casp8WT	Casp8ECko
	17		1
	17		1
	18	0
	18	0
	18		1
	18		1
	18		1
	19	0
	19	0
	19		1
	19		1
	19		1
	20	0
	20	0
	20	0
	20	0
	20	0
	20	0
	21		1
	22	0
	22	0
	22	0
	22	0
	22		1
	22	0	0
	total n	15	11
	Figure 1F
	Enteropathy score (0-6)
		total n	#1	#2	#3	#4	#5	#6
	Casp8WT	6	0	0	0	0	0	0
	Casp8ECko	6	0	0	0	0	0	0
	Figure 1G
	Enteropathy score (0-6)
		total n	#1	#2	#3	#4	#5	#6	#7	#8
	Casp8WT	8	1.66667	0.5	2	1.5	0	0	0	0
	Casp8ECko	7	4	4	2	3.5	4.5	6	3.8
	Figure 1H
	mucosal hemorrhage (0-3)
		total n	#1	#2	#3	#4	#5
	Casp8WT	4	0	0	0	0
	Casp8ECko	5	1.66667	2	1	2.5	2
