# Supplementary material for: Caspase‐8 in endothelial cells maintains gut homeostasis and prevents small bowel inflammation in mice
Source: EMBO Mol Med. 2022 May 2;14(6):e14121. doi: 10.15252/emmm.202114121 (PMC9174885; doi:10.15252/emmm.202114121)
Supplement: Supplementary file 7 — Source Data for Figure 2 [file EMMM-14-e14121-s009.xlsx]

## Sheet: Fig. 2
	Figure 2A
	Inflammatory response, response to bacteria
	Cytokine	Casp8WT				total n		Casp8ECko				total n
	Cxcl1	22.1622	23.953	29.9735	nd	4		33.6992	37.2928	35.845	39.1045	4
	Ccl2	29.1484	27.9692	28.7954	28.0209	4		36.6596	35.7815	34.1761	37.0155	4
	Il1b	25.719	25.3263	25.7679	25.0009	4		30.9704	37.1422	30.0097	32.6148	4
	Cxcl5	nd	24.9526	22.9313	nd	4		28.5682	30.7226	32.921	32.9186	4
	Il6	nd	27.9692	27.5627	nd	4		32.8768	34.6795	34.9083	38.4923	4
	TNFa	25.127	25.2063	26.0274	25.6537	4		27.6367	34.6161	28.5132	29.9138	4
	Il1rn	21.6	21.141	22.277	22.392	4		25.264	26.467	29.552	27.799	4
	Figure 2B
	Vessel permeability, EC activation
	Cytokine	Casp8WT				total n		Casp8ECko				total n
	VCAM	1.36794	0.704858	1.03712		3		9.59658	18.651	15.5792	16.6346	4
	ICAM	0.995415	0.373383	2.46635	1.09091	4		4.01644	8.19727	14.5567	8.41003	4
	VEGF	0.625564	0.891998	1.53946	1.16412	4		1.31482	4.08523	7.9551	5.49709	4
	Angpt2	1.00883	0.967244	1.22958	0.833468	4		1.85983	7.89133	11.4623	11.5778	4
	Figure 2C
	Complement cascade
	Cytokine	Casp8WT				total n		Casp8ECko				total n
	Complement Factor D	0.791679	1.38344	1.04129	0.783594	4		0.476575	1.69466	0.882648	0.653403	4
	Complement Component C5/C5a	0.0543533	1.16033	1.36265	1.42267	4		3.35352	1.62415	3.07681	2.2243	4
	C-Reactive Protein	0.042546	2.22461	0.647814	1.12757	4		9.18073	6.32819	2.39085	4.39027	4
	Figure 2D
	Mucosal healing
	Cytokine	Casp8WT				total n		Casp8ECko				total n
	EGF	0	0	2.03255	1.96745	4		2.49721	4.29432	6.74932	4.24283	4
	HGF	0.943907	1.69944	1.35665	0	4		11.505	9.7233	10.5173	11.7889	4
	Amphiregulin	0.388591	1.5939	0.949259	1.06825	4		10.1647	9.36673	5.74479	6.13374	4
	IGFBP-2	0.0161464	2.28619	0.825999	0.871661	4		14.4044	10.304	2.80936	13.7981	4
	IGFBP-5	0	0.702585	1.1634	2.13401	4		16.4138	10.6677	15.1869	10.6311	4
	Figure 2F
	Ki67% epithelial cells/crypt
		total n	#1	#2	#3	#4	#5	#6
	Casp8WT	5	78.6008	77.4676	84.7514	81.829	78.345
	Casp8ECko	6	90.4857	85.8995	83.9224	89.4708	83.9224	84.5368
	Figure 2G
	Proliferation - intestine lysate
	Cytokine	Casp8WT				total n		Casp8ECko				total n
	Ki67	1.47601	0.564801	1.50899	0.79493	4		3.05058	5.8136	5.05153		3
	c-myc	1.52788	0.997781	1.25917	0.520943	4		1.76124	3.51362	5.72035	5.84952	4
