# Supplementary material for: Caspase‐8 in endothelial cells maintains gut homeostasis and prevents small bowel inflammation in mice
Source: EMBO Mol Med. 2022 May 2;14(6):e14121. doi: 10.15252/emmm.202114121 (PMC9174885; doi:10.15252/emmm.202114121)
Supplement: Supplementary file 8 — Source Data for Figure 3 [file EMMM-14-e14121-s011.xlsx]

## Sheet: Fig. 3
	Figure 3B
	lymphatic density (%)
	Casp-8WT			Casp8ECko
	mouse #			mouse #	no hem	mild hem	strong hem
	#1	63.143		#1	55.286
		64.433			54.889
		61.582			37.896
		69.769			52.081
	#2	59.098				44.224	12.795
		59.094		#2	52.996		14.608
	#3	54.414			37.802
		64.183			45.727
	#4	61.623		#3			29.846
				#4			27.449
	total n (mice)	total n (PPs)					37.163
	4	9					27.542
				#5		46.438
						53.342
						49.486
						42.639
						62.849
						40.152
				#6	59.125	66.706	31.439
						53.446
						46.49
				total n (mice)	total n (PPs)	total n (PPs)	total n (PPs)
				6	8	10	7
	Figure 3E
	vessel density (%)
		total n	#1	#2	#3	#4	#5	#6	#7
	Casp8WT	7	52.1	48.84	51.08	51.04	45	46.84	51.77
	Casp8ECko	6	42.22	38.85	48.62	36.87	30.84	39
	Figure 3F
	lacteal length (%)
		total n	#1	#2	#3	#4	#5	#6	#7	#8	#9	#10
	Casp8WT	7	80.8321	64.5825	63.0111	63.3659	69.9677	72.3936	68.8263
	Casp8ECko	10	48.0503	61.2252	16.5589	66.7881	48.7373	65.5578	70.5063	43.3027	42.5496	43.6441
	Figure 3H
	Dextran leakage (RFU)
	Tissue	total n	Casp-8WT					total n	Casp-8ECko
	Intestine	4	15.8447	11.6361	12.694	19.0134		5	50.2994	58.3084	40.4638	75.7184	32.5697
	Brain	4	5.08704	2.25486	1.80425	0.993692		4	5.20252	1.40344	2.04538	0.953627
