# Supplementary material for: Caspase‐8 in endothelial cells maintains gut homeostasis and prevents small bowel inflammation in mice
Source: EMBO Mol Med. 2022 May 2;14(6):e14121. doi: 10.15252/emmm.202114121 (PMC9174885; doi:10.15252/emmm.202114121)
Supplement: Supplementary file 9 — Source Data for Figure 4 [file EMMM-14-e14121-s001.xlsx]

## Sheet: Fig. 4
	Figure 4B
	TUNEL+ cells/total cells
	Compartment	total n	Casp-8WT						total n	Casp-8ECko
	Epithelium	5	1.76887	0	0.638298	0	0.162973		5	20.0511	5.38462	52.1264	26.7455	32.6326
	Stroma	5	0	0.114943	0.393269	0.728529	0.672054		5	7.46241	0	9.32335	20.8172	9.32777
	Endothelium	5	0	0.588235	0	0	1.72569		5	7.17647	4.66667	15.3865	12.0943	9.58376
	Figure 4D
	Kaplan Meier
	days after the first tamoxifen treatment	Casp8WT/MLKLko	Casp8ECko/MLKLko
	30	0	0
	30	0	0
	30	0	0
	30	0	0
	30	0	0
	30	0	0
	30	0	0
	30	0	0
	total n	8	8
	140	0	0
	140	0	0
	140	0	0
	140	0	0
	140	0	0
	total n	5	5
	Figure 4E
	% initial weight
	days after the first tamoxifen treatment	1	2	3	4	5	6	7	8	9	10	11	12	13	14	15	16	17	18	19	20	21	22	23	24	25	26	27	28	29	30
	Casp8WT/MLKLko	100	102.444	102.701	102.126	102.326	101.258	104.796	105.295	104.955	104.47	105.536	106.593	107.08	105.032	105.784	105.147	105.804	106.241	107.463	106.63	106.471	108.135	108.424	109.213	109.183	108.364	109.676	110.785	112.952	107.612
	Standard deviation	0	1.5924	2.21257	3.44392	4.88617	5.33975	2.45927	2.75846	2.61791	1.99781	2.03371	2.27975	3.42965	2.11906	3.51345	3.69637	3.24301	2.45153	2.90041	1.95325	2.39933	2.75234	2.12256	2.15851	2.71785	2.40665	2.59453	3.02789	1.30194	3.98065
	total n	7	7	7	7	7	3	7	7	7	7	7	7	7	7	7	7	7	7	7	7	7	7	7	7	7	7	7	7	3	2
	Casp8ECko/MLKLko	100	101.939	102.523	103.036	104.56	103.489	105.556	105.433	105.551	104.966	105.809	106.383	106.954	105.455	105.53	105.092	105.525	106.102	105.977	106.906	107.176	107.562	107.105	108.921	108.668	107.52	108.303	108.704	110.79	110.741
	Standard deviation	0	1.50577	1.61032	2.12242	1.43803	1.10461	2.64254	3.39453	4.02532	3.11094	3.10674	3.64337	4.13906	2.78777	3.2469	2.51713	2.68983	2.6102	3.79528	3.43563	4.39051	4.11434	3.03018	4.18891	4.72225	4.39703	4.60405	4.37219	4.30556	0
	total n	8	8	8	8	8	3	8	8	8	8	8	8	8	8	8	8	8	8	8	8	8	8	8	8	8	8	8	8	3	1
	Figure 4H
	vessel density (%) 30 days
		total n	#1	#2	#3	#4	#5
	Casp8WT/MLKLko	4	40	44	39	40.0222
	Casp8ECko/MLKLko	5	44	41	41	41.5583	42.692
	Figure 4I
	vessel density (%) 140 days
		total n	#1	#2	#3	#4	#5	#6
	Casp8WT/MLKLko	6	53.8582	67.4757	50.6897	39.7899	71.6701	52.511
	Casp8ECko/MLKLko	5	50.979	38.6109	69.4128	27.7708	57.0445
	Figure 4J
	lacteal length (%) 30 days
		total n	#1	#2	#3	#4	#5
	Casp8WT/MLKLko	4	76.0932	73.5983	72.9783	76.0257
	Casp8ECko/MLKLko	5	72.2247	73.9868	71.4963	75.0878	72.9015
	Figure 4K
	lacteal length (%) 140 days
		total n	#1	#2	#3	#4	#5	#6
	Casp8WT/MLKLko	6	69.3645	72.7922	75.9863	76.2307	80.1787	70.8854
	Casp8ECko/MLKLko	5	77.996	70.7315	74.8612	73.4025	72.0486
	Figure 4L
	Dextran leakage (RFU)
		total n	#1	#2	#3	#4	#5	#6	#7
	Casp8WT/MLKLko	7	1.77809	2.61868	3.53882	3.09982	1.12842	1.18168	1.72029
	Casp8ECko/MLKLko	6	1.23842	3.24422	2.33665	1.84871	1.07066	1.2283
	Figure 4N
	lymphatic density (%)
	Casp8WT/MLKLko			Casp8ECko/MLKLko
	mouse #			mouse #
	#1	58.903		#1	50.838
		63.098			60.701
		46.995			60.368
	#2	67.95		#2	66.69
		64.965		#3	61.764
	#3	46.573		#4	58.82
		61.651			57.304
	#4	70.097
	total n (mice)	total n (PPs)		total n (mice)	total n (PPs)
	4	8		4	7
	Figure 4P
	enteropathy score 30 days (0-3)
		total n	#1	#2	#3	#4	#5
	Casp8WT/MLKLko	4	0	0	0	0
	Casp8ECko/MLKLko	5	0	0	0	0	0
	Figure 4Q
	enteropathy score 140 days (0-3)
		total n	#1	#2	#3	#4	#5	#6
	Casp8WT/MLKLko	6	0	0	0	0	0	0
	Casp8ECko/MLKLko	5	0	0	0	0	0
