# Supplementary material for: Caspase‐8 in endothelial cells maintains gut homeostasis and prevents small bowel inflammation in mice
Source: EMBO Mol Med. 2022 May 2;14(6):e14121. doi: 10.15252/emmm.202114121 (PMC9174885; doi:10.15252/emmm.202114121)
Supplement: Supplementary file 10 — Source Data for Figure 5 [file EMMM-14-e14121-s004.xlsx]

## Sheet: Fig. 5
	Figure 5C
	Kaplan Meier
	days after the first tamoxifen treatment	Casp8WT	Casp8BECko
	30	0	0
	30	0	0
	30	0	0
	30	0	0
	30	0	0
	30		0
	total n	5	6
	Figure 5F
	enteropathy score (0-6)
		total n	#1	#2	#3	#4	#5	#6
	Casp8WT	5	0	0	0	0	0
	Casp8BECko	6	0	0	0	0	0	0
	Figure 5G
	mucosal hemorrhage (0-3)
		total n	#1	#2	#3	#4	#5	#6
	Casp8WT	5	0	0	0	0	0
	Casp8BECko	6	0	0	0	0	0	0
	Figure 5I
	vessel density (%)
		total n	#1	#2	#3	#4	#5	#6
	Casp8WT	5	54.985	57.962	51.267	60.226	41.387
	Casp8BECko	6	52.466	51.214	32.658	55.23	49.97	33.417
	Figure 5J
	lacteal length (%)
		total n	#1	#2	#3	#4	#5
	Casp8WT	5	73.8253	69.8566	70.4991	74.6881	70.4991
	Casp8BECko	5	73.7551	75.0102	73.7111	74.6881	74.4106
	Figure 5L
	lymphatic density (%)
	Casp8WT			Casp8BECko
	mouse #			mouse #
	#1	45.039		#1	52.943
		52.778			42.049
	#2	53.267		#2	59.245
		62.456			62.474
	#3	62.345			54.45
	#4	56.097			61.503
		62.772		#3	53.736
		52.046		#4	66.218
	#5	56.253		#5	72.326
		58.916			61.838
	total n (mice)	total n (PPs)		#6	65.094
	5	10		total n (mice)	total n (PPs)
				6	11
