# Supplementary material for: Caspase‐8 in endothelial cells maintains gut homeostasis and prevents small bowel inflammation in mice
Source: EMBO Mol Med. 2022 May 2;14(6):e14121. doi: 10.15252/emmm.202114121 (PMC9174885; doi:10.15252/emmm.202114121)
Supplement: Supplementary file 11 — Source Data for Figure 6 [file EMMM-14-e14121-s005.xlsx]

## Sheet: Fig. 6
	Figure 6B
	Kaplan Meier
	h after TNF-a injection	Casp8WT	Casp8ECko
	4		1
	8	1
	24	0	0
	24	0	0
	24	0	0
	24	0	0
	24	0	0
	24	0	0
	24	0	0
	24	0	0
	24	0	0
	24	0	0
	total n	11	11
	Figure 6E
	lymphatic density (%)
	Casp8WT			Casp8ECko			Casp8ECko/MLKLko
	mouse #			mouse #			mouse #
	#1	50226		#1	33115		#1	43775
	#2	47370		#2	59685			43438
		62534		#3	10600		#2	49292
	#3	54734			8628			48574
	#4	48665			13384			65764
		58741		total n (mice)	total n (PPs)		#3	63840
		59650		3	5			61898
	total n (mice)	total n (PPs)						49115
	4	7					#4	59732
								54352
								63525
							#5	63053
								52541
								68500
								49979
							total n (mice)	total n (PPs)
							5	15
	Figure 6H
	Kaplan Meier
	days after the first tamoxifen treatment	Casp8WT	Casp8ECko + IgG	Casp8ECko+ Enbrel
	18		1
	18		1
	18		1
	19		1
	19			1
	19			1
	19			1
	19			1
	19			1
	20		1
	30	0		0
	30	0		0
	30	0		0
	30	0
	30	0
	30	0
	30	0
	total n	7	5	8
	Figure 6K
	Enteropathy score (0-6)
		total n	#1	#2	#3	#4	#5	#6
	Casp8WT	6	0	0	0	0	0	0
	Casp8ECko + IgG	4	6	6	7	5
	Casp8ECko + Enbrel (diseased)	3	7	7	4
	Casp8ECko + Enbrel (healthy)	5	0	0	0	0	0
