# Supplementary material for: Caspase‐8 in endothelial cells maintains gut homeostasis and prevents small bowel inflammation in mice
Source: EMBO Mol Med. 2022 May 2;14(6):e14121. doi: 10.15252/emmm.202114121 (PMC9174885; doi:10.15252/emmm.202114121)
Supplement: Supplementary file 12 — Source Data for Figure 7 [file EMMM-14-e14121-s007.xlsx]

## Sheet: Fig. 7
	Figure 7B
	bacterial load
	Phyla	control				total n		antibiotics								total n
	Bacteroidetes 1	28.3733	27.9167	27.8622	28.9278	4		7.92165	8.77843	12.8436	3.88489	10.9556	8.05362			6
	Bacteroidetes 2	32.9457	31.5323	27.7736	28.6763	4		8.35875	12.4378	16.6852	10.7728	8.54422	10.2643	8.04		7
	Firmicutes	29.1554	26.6103	20.8553	21.2924	4		nd	nd	2.48929	nd	4.55715	nd	nd	nd	8
	Figure 7C
	% initial weight
	days after the first tamoxifen treatment	1	2	3	4	5	6	7	8	9	10	11	12	13	14	15	16	17	18	19
	Casp8WT	100	100.973	103.664	103.105	106.528	105.129	106.165	105.609	104.608	102.733	107.995	108.521	108.603	107.836	106.776	108.277	109.214	110.409	110.781
	Standard deviation	0	4.10293	3.73121	5.24606	4.03754	3.14581	2.78312	3.67024	5.15648	5.31313	4.75249	3.97276	3.64046	4.05845	5.50929	3.86253	4.48092	4.12862	3.75428
	total n	6	6	6	6	6	6	6	6	6	6	6	6	6	6	6	6	6	6	6
	Casp8ECko	100	102.308	103.54	105.622	106.325	105.532	105.156	103.182	103.101	103.6	106.607	107.734	107.662	106.211	105.719	105.105	102.447	97.1329	94.1904
	Standard deviation	0	3.78664	4.80094	4.27752	2.63512	4.02138	3.92158	3.18754	3.14435	2.72195	2.51732	3.22744	3.53337	3.84173	4.91098	4.55921	4.03548	4.54575	5.31514
	total n	7	7	7	7	7	7	7	7	7	7	7	7	7	7	7	7	7	6	4
	Casp8ECko + antibiotics	100	101.528	104.497	106.489	110.909	109.867	110.448	109.48	108.339	109.354	113.548	113.92	113.784	113.177	110.449	110.853	111.691	112.598	111.276
	Standard deviation	0	1.13425	0.735558	2.55983	3.34367	1.96263	1.96658	2.4241	3.71681	4.12951	3.79852	3.9425	4.19627	4.90873	3.28264	1.60422	3.57693	2.38086	3.90352
	total n	7	7	7	7	7	7	7	7	7	7	7	7	7	7	7	7	7	6	6
	Figure 7D
	Kaplan Meier
	days after the first tamoxifen treatment	Casp8WT	Casp8ECko	Casp8ECko+ antibiotics
	17		1
	17			1
	18		1
	18		1
	19	0
	19	0
	19		1
	21		1
	22		1
	30	0
	30	0
	30	0	0	0
	30	0		0
	30	0		0
	30	0		0
	30	0		0
	30	0		0
	30	0		0
	30			0
	30			0
	total n	11	7	10
	Figure 7G
	enteropathy score (0-6)
		total n	#1	#2	#3	#4	#5	#6
	Casp8WT	6	0.5	0.5	0	0	0	0
	Casp8ECko	4	3.5	3.5	4.5	3.5
	Casp8ECko + antibiotics	5	0	0	0	0	0
	Figure 7H
	mucosal hemorrhage (0-3)
		total n	#1	#2	#3	#4	#5	#6
	Casp8WT	6	0	0	0	0	0	0
	Casp8BECko	4	1	2	2	2
	Casp8ECko + antibiotics	4	0	0	0	0
